# Supplementary material for: Electric-Field-Induced Modulation of Structure and Rheology in MBBA-Based Liquid Crystal Physical Gels
Source: Gels. 2026 Jun 1;12(6):485. doi: 10.3390/gels12060485 (PMC13297764; doi:10.3390/gels12060485)
Supplement: Supplementary file 1 [file gels-12-00485-s001.zip]

Archive with 1 entries (1 files):
- gels-4279506-supplementary.pdf
